# Supplementary material for: The Dual-Targeted Peptide Conjugated Probe for Depicting Residual Nasopharyngeal Carcinoma and Guiding Surgery
Source: Biosensors (Basel). 2022 Sep 5;12(9):729. doi: 10.3390/bios12090729 (PMC9496553; doi:10.3390/bios12090729)
Supplement: Supplementary file 1 [file biosensors-12-00729-s001.zip]

Archive with 1 entries (1 files):
- biosensors-1869026-supplementary.pdf
